# Supplementary material for: The protective effect of higher serum TAG (51:4) levels against Parkinson’s disease
Source: Br J Nutr. 2024 Nov 11;133(6):806–16. doi: 10.1017/S0007114524002137 (PMC12169956; doi:10.1017/S0007114524002137)
Supplement: Jing et al. supplementary material [file S0007114524002137sup001.zip]

Archive with 2 entries (1 files):
- Supplementary Tables/
- Supplementary Tables/Table.docx
